# Supplementary material for: Imaging characteristics and diagnostic accuracy of FDG-PET/CT, contrast enhanced CT and combined imaging in patients with suspected mycotic or inflammatory abdominal aortic aneurysms
Source: PLoS One. 2022 Aug 9;17(8):e0272772. doi: 10.1371/journal.pone.0272772 (PMC9362916; doi:10.1371/journal.pone.0272772)
Supplement: S1 Data — (XLSX) [file pone.0272772.s003.xlsx]

## Sheet: Tabelle1
															PET Reader 1								PET Reader 2									CT Reader 1										CT Reader 2						PET/CT Reader 1
CODE	Age	MAA	IAA	AAA	Male	DM	Smoking	MBQ	Antibiotics	CRP	WBC	MAA or IAA	MAA or IAA (if yes)	wall thickening	sparing dorsal	SUVmax	SUVmean blood	SUVmean liver	wall thickness	MAA or IAA	MAA or IAA (if yes)	wall thickening	sparing dorsal	SUVmax	SUVmean blood	SUVmean liver	wall thickness	MAA or IAA	MAA or IAA (if yes)	wall thickening	sparing dorsal	fat stranding	contrast enhancement	fluid	gas	lymph adenopathy	wall thickness	MAA or IAA	MAA or IAA (if yes)	wall thickening	sparing dorsal	fat stranding	contrast enhancement	fluid	gas	lymph adenopathy	wall thickness	MAA or IAA	MAA or IAA (if yes)
INF001	62	1	0	0	1	0	1	348	1	199	19.5	1	m	1	0	5.4	1.29	2.61	0.5	1	i	0	0	5.4	1.3	2.9	0.5	1	i	1	0	1	0	0	0	0	2	1	m	0	0	1	0	0	0	0	2	1	m
INF002	64	0	1	0	1	0	0	89	0	47	3.8	1	m	1	1	22.42	1.9	2.1	1.7	1	i	1	1	11.7	1.8	3.4	1.7	1	i	1	1	0	0	0	0	1	18	1	i	1	1	0	1	0	0	0	26	1	m
INF003	62	0	1	0	1	1	0	270	0	7.2	9.1	1	m	0	0	7.86	1.8	2.49	0.3	1	i	0	0	4.9	1.8	2.6	2	1	i	1	0	0	0	0	0	0	12	1	i	1	1	1	0	0	0	1	11	1	i
INF004	62	0	1	0	1	0	1	210	0	9.2	5.89	1	m	1	0	5.56	1.49	1.75	3	1	m	1	0	5.6	1.4	1.8	1.2	1	m	1	1	1	1	1	0	1	14	1	m	1	0	1	1	1	0	1	9	1	m
INF005	48	1	0	0	1	0	1	400	1	145	10.65	1	i	1	0	10.82	1.58	1.85	1.8	1	m	1	0	9.8	1.5	2	1.3	1	i	1	0	1	0	0	0	0	8	1	i	1	1	1	1	0	0	0	10	1	i
INF006	58	0	1	0	1	1	1	320	1	44	7.39	1	m	1	1	11.18	1.81	2.06	1.4	1	i	1	1	9.2	1.8	2	1.1	1	i	1	1	1	1	0	0	1	12	1	i	1	1	1	1	0	0	0	12	1	m
INF007	51	0	1	0	1	1	1	400	0	82	11.8	1	m	1	1	3.57	1.42	2.03	1.2	1	i	1	1	3.6	1.4	1.9	1.4	1	i	1	1	0	0	0	0	0	12	1	i	1	1	1	1	0	0	0	12	1	i
INF008	71	0	0	1	1	0	1	398	0	11	9.3	1	i	1	0	5.75	2.14	2.45	0.7	1	m	1	0	5.8	1.8	2.3	1.2	1	i	1	0	1	0	0	0	0	6	1	i	1	1	1	1	0	0	1	8	1	i
INF009	54	0	1	0	1	0	0	323	0	23	6.3	1	i	1	0	3.95	1.38	1.64	1	1	i	1	1	4	1.3	1.7	1.6	1	i	1	0	1	0	0	0	0	5	0		1	0	1	0	0	0	0	4	0
INF011	42	0	1	0	1	0	1	330	0	6	16.1	1	m	0	0	3.53	1.7	1.41	0.4	1	m	1	0	3.5	1.2	1.5	0.3	1	i	1	0	1	0	0	0	1	10	1	i	1	1	1	1	0	0	1	10	1	i
INF012	80	0	0	1	1	0	1	284	1	137	8.8	0		0	0	3.95	1.93	2.18	0.4	0		0	0	3.2	1.8	2.2	0.2	1	i	0	1	0	0	0	0	0	4	0		0	0	0	0	0	0	0	8	1	i
INF014	64	0	0	1	1	1	1	343	0	14	7.6	0		0	0	2.86	1.48	1.92	0.6	0		0	0	2.9	1.5	1.8	0.6	0		0	0	0	0	0	0	0	5	0		0	0	0	0	0	0	1	1	0
INF015	48	0	0	1	1	0	1	390	0	12	10.3	1	m	1	1	5.15	1.59	1.85	1.3	1	i	1	1	5.2	1.7	1.9	0.8	1	m	1	1	0	1	1	0	0	20	1	i	1	1	0	1	0	0	0	28	1	i
INF016	81	1	0	0	0	0	1	219	1	140	10.7	1	m	1	0	5.76	2.29	2.24	0.8	1	m	1	0	3.5	2.2	2.3	1.1	1	m	1	0	1	0	1	0	1	13	1	m	1	1	1	1	1	0	1	8	1	i
INF017	75	0	0	1	0	0	0	343	0	16	8.2	0		1	0	2.6	2.31	2.24	2.1	0		1	0	3	2.4	2.2	1.5	1	i	1	0	0	0	0	0	0	10	1	m	1	0	1	1	1	0	1	8	0
INF018	71	1	0	0	1	1	0	348	0			1	i	1	0	4.37	1.6	2.07	1	1	i	1	0	4.4	1.7	2	1.2	1	m	1	0	1	0	0	0	0	10	1	m	1	0	1	0	1	0	0	13	1	m
INF019	70	0	1	0	1	0	0	268	0	107	9.8	1	m	1	1	16.27	1.57	2.11	1.2	1	m	1	1	16.3	1.6	2.2	1.3	1	i	1	0	1	0	0	0	1	13	1	i	1	0	1	0	0	0	1	15	1	m
INF020	55	0	0	1	1	0	0	259	1	121	18.8	1	m	1	1	3.01	1.51	1.76	1	1	i	1	1	3.3	1.6	1.8	0.9	1	m	1	0	1	0	0	0	1	10	1	m	1	0	1	1	0	0	1	6	1	i
INF022	69	1	0	0	0	0	0	332	1	34	11.96	1	m	1	0	4.69	2.28	2.92	1.8	1	m	1	0	4.9	2.4	3	2	1	m	1	0	1	1	1	0	1	9	1	m	1	0	1	1	1	0	1	4	1	m
INF023	71	1	0	0	0	0	0	316	1	31	9.53	1	m	1	0	21.81	2.11	2.32	2.8	1	m	1	0	21.8	2.2	2.4	2.1	1	m	1	0	1	1	1	0	1	13	1	m	1	0	1	1	1	0	1	29	1	m
INF024	69	0	0	1	1	0	0	304	0		4.6	0		1	0	2.33	1.73	2.09	1.2	0		0	0	2.3	2	2.1	0.6	1	m	1	0	1	0	0	0	1	2	1	m	0	0	0	0	0	0	1	2	0
INF026	52	1	0	0	1	1	0	357	0	100	10.47	1	i	1	0	4.17	1.48	1.58	1.6	1	m	1	0	4.5	1.6	1.5	1.2	1	i	1	0	1	0	0	0	0	8	1	m	1	1	1	0	0	0	1	12	1	m
INF027	41	0	0	1	1	0	1	281	1	19	9.78	0		0	0	2	1.34	1.85	0.2	0		0	0	1.9	1.2	2	0.2	0		0	0	0	0	0	0	0	2	0		0	0	0	0	0	0	0	2	0
INF028	66	1	0	0	1	1	0	388	1	93	10.65	1	m	1	0	6.21	1.5	2.35	2.3	1	m	1	0	5.1	1.5	2.4	2.6	1	m	1	0	1	1	1	0	1	12	1	m	1	0	1	1	1	0	1	19	1	m
INF030	78	0	1	0	1	0	1	279	1	78	12.2	1	m	1	0	5.6	1.25	1.63	1.3	1	m	1	0	5	1.2	1.6	1.6	1	i	0	0	0	0	0	0	1	3	1	m	1	0	1	1	1	0	1	7	1	m
INF031	61	1	0	0	1	0	1	348	0	10	6.71	1	m	1	1	6.65	1.48	1.87	1.9	1	i	1	1	6.6	1.4	1.9	2.4	1	m	1	0	1	1	1	0	1	10	1	i	1	1	1	1	0	0	0	10	1	m
INF032	73	0	0	1	1	0	1	339	0	13	5.41	1	m	1	0	2.03	1.54	1.62	1.6	0		0	0	2	1.5	1.5	0.2	1	m	1	0	0	0	0	0	0	6	1	m	1	0	0	0	0	0	0	6	0
INF033	85	1	0	0	1	0	0	367	1	126	5.18	1	m	1	1	7.17	2.04	3.16	1.6	1	m	0	0	7.2	2	3	0.2	1	m	1	1	1	0	0	0	0	7	1	i	1	1	1	0	0	0	1	9	1	i
INF034	68	1	0	0	1	0	1	420	1	234	8.2	1	m	1	0	2.44	1.4	1.74	1	1	m	1	0	2.9	1.4	1.6	1.2	1	i	1	0	0	0	0	0	0	6	1	m	0	0	0	0	0	0	0	4	0
[truncated: 2 more columns]
